# Supplementary material for: Assessing Near-Infrared Spectroscopy (NIRS) for Evaluation of Aedes aegypti Population Age Structure
Source: Insects. 2022 Apr 7;13(4):360. doi: 10.3390/insects13040360 (PMC9029691; doi:10.3390/insects13040360)
Supplement: Supplementary file 1 [file insects-13-00360-s001.zip]

Archive with 3 entries (3 files):
- Sup. Table 1.pdf
- NIRS-SCP1-Parity data of 17-18 mosquitoes.xlsx
- Sup. Figure 1.TIF
