# Supplementary material for: Assessing Near-Infrared Spectroscopy (NIRS) for Evaluation of Aedes aegypti Population Age Structure
Source: Insects. 2022 Apr 7;13(4):360. doi: 10.3390/insects13040360 (PMC9029691; doi:10.3390/insects13040360)
Supplement: Supplementary file 1 [file insects-13-00360-s001.zip › NIRS-SCP1-Parity data of 17-18 mosquitoes.xlsx]

## Sheet: 2017 NIRS-SCP1 age predictions
Date	Trap	Mosquito	Frozen	Semi	Tucson	Maricopa	SCP1
2017-07-11	20	1	20.2186	-1.36966	-1.89027	7.37522	14.9142
2017-07-11	22	2	8.50789	-7.31595	2.65301	-0.727125	3.5955
2017-07-12	32	2	6.19626	5.63061	2.87451	11.6627	2.967
2017-07-12	39	2	15.3098	3.82531	8.29343	12.6068	16.4323
2017-07-12	41	1	10.5691	-5.09591	2.66777	5.97101	3.6337
2017-07-12	42	5	5.74583	-0.490182	-3.16743	7.13849	3.7718
2017-07-13	46	1	17.0328	4.84574	-1.45972	19.318	12.0255
2017-07-13	51	1	2.50018	-3.49561	-2.57622	2.85529	4.1715
2017-07-18	2	2	12.2018	6.09285	7.83291	7.33142	13.9828
2017-07-18	20	1	14.8006	6.5986	10.2221	10.4484	11.8326
2017-07-18	23	1	13.4143	5.13086	1.20179	7.86725	15.2212
2017-07-19	33	2	9.81178	-1.5295	3.26201	6.18726	18.0648
2017-07-19	36	1	1.8362	-2.46294	0.973803	5.12882	3.3192
2017-07-19	36	2	9.65193	3.90978	6.98786	11.549	0.87
2017-07-19	42	1	7.66659	2.93789	8.28063	4.99846	5.2008
2017-07-20	43	1	10.7507	-5.53632	-1.60157	1.96287	4.3311
2017-07-25	4	1	13.0715	1.27836	1.20632	7.02924	4.7499
2017-07-25	10	4	16.7623	3.40453	11.1863	10.3392	2.8833
2017-07-25	10	8	15.5305	0.86593	9.05651	10.4742	3.8071
2017-07-26	29	2	2.78631	-6.04424	-6.29922	7.89308	4.085
2017-07-26	41	2	14.1467	6.18871	2.99151	8.44784	7.7199
2017-07-26	42	4	11.8262	2.99248	1.65441	3.44493	8.3678
2017-07-27	43	2	11.7296	-3.77338	2.96911	3.5733	3.998
2017-07-27	57	1	3.02017	1.79255	-0.841166	9.53132	4.7272
2017-08-01	9	1	10.6678	-0.250963	9.83534	8.42711	5.8217
2017-08-01	19	1	15.1215	4.91694	11.5586	12.8784	9.3367
2017-08-01	22	1	9.88371	1.7825	7.21888	7.56382	3.8494
2017-08-01	22	3	35.2276	-23.5672	-4.42819	4.77738	2.8833
2017-08-01	23	4	7.14877	-2.80644	2.65309	-0.432965	2.967
2017-08-02	30	1	4.42735	-1.86661	-1.87023	4.31866	4.1208
2017-08-02	31	2	11.4445	4.85215	7.02208	7.19749	6.9437
2017-08-02	33	1	12.8038	-2.33039	-1.61908	7.29608	9.8447
2017-08-03	47	2	5.98569	-6.84235	3.76248	0.954134	4.6423
2017-08-09	29	1	27.8192	18.5098	9.44711	15.1014	3.2319
2017-08-09	34	1	9.58903	-7.97211	-2.58252	2.42357	4.4495
2017-08-09	39	2	13.5472	8.0173	3.58263	7.32723	5.9964
2017-08-10	45	2	21.0328	3.94095	5.38124	2.65389	5.6226
2017-08-10	47	1	3.74888	0.45082	0.558694	12.5552	2.8833
2017-08-15	3	1	14.9757	6.78621	7.5801	5.91724	7.2541
2017-08-15	6	2	18.1471	6.17413	6.05731	6.54182	4.0968
2017-08-15	10	1	10.8182	3.68235	10.6337	11.1151	5.3145
2017-08-15	14	6	-0.91062	-2.78105	-0.686016	9.41401	4.6219
2017-08-15	17	5	18.3847	5.29333	8.3066	7.40959	4.5615
2017-08-15	19	2	14.8391	6.95546	7.75256	7.22769	8.0128
2017-08-15	24	8	-0.0157138	-6.83268	-1.30972	2.81125	3.3831
2017-08-16	26	1	9.88771	8.6378	11.7944	8.9004	7.4363
2017-08-16	31	4	25.4846	6.59159	10.6184	3.59186	4.1208
2017-08-16	31	7	1.77675	0.859607	-1.28546	4.2851	6.2555
2017-08-16	34	2	11.987	6.18434	8.11984	12.8608	3.8764
2017-08-16	35	4	10.8743	4.01193	6.01805	10.4728	8.8964
2017-08-17	46	1	12.2194	4.53759	10.9427	8.7221	13.541
2017-08-17	55	1	9.04214	-7.15958	-9.26753	2.09886	4.2997
2017-08-17	58	3	13.9127	5.0938	10.8795	13.8335	4.5419
2017-08-22	5	1	11.3709	6.32391	7.15182	7.93434	14.5418
2017-08-22	17	1	13.6005	11.2942	6.24889	16.553	5.9612
2017-08-22	19	4	1.68936	-5.16955	-7.1658	6.25166	4.185
2017-08-22	20	3	22.3439	2.92474	8.13665	0.619086	4.3803
2017-08-23	28	1	10.2395	-9.82094	-10.7725	8.63037	3.2095
2017-08-23	31	1	19.0868	6.54767	6.49916	10.4572	7.0324
2017-08-23	32	2	9.75151	7.6765	7.69832	4.50735	3.3725
2017-08-23	35	1	9.70432	4.39305	4.6664	6.11377	5.9964
2017-08-23	36	3	14.2602	6.34059	2.83264	9.69363	4.0188
2017-08-24	57	3	15.0694	4.1816	11.5049	8.09309	5.1448
2017-08-24	58	1	19.8528	10.5212	14.3402	14.5125	5.3145
2017-08-24	60	1	10.7911	8.78055	8.22399	4.47849	8.3187
2017-08-29	5	1	4.16691	6.86613	4.27111	2.8446	3.3937
2017-08-29	16	2	13.969	2.27307	-1.42134	6.88842	3.9031
2017-08-29	21	1	9.25726	8.77879	10.4322	9.61894	7.6739
2017-08-29	22	1	-1.28205	0.0555983	0.818716	2.16747	3.998
2017-08-30	37	3	16.8538	9.76093	2.42707	7.48902	15.7782
2017-08-30	41	1	13.7166	7.09514	3.9625	6.11604	3.7629
2017-08-31	46	2	20.6106	5.94088	9.0111	8.05304	14.5418
2017-08-31	58	2	23.2947	9.34326	9.46812	2.40306	14.4809
2017-08-31	60	3	22.071	12.8017	14.5363	-4.88986	8.8964
2017-08-31	60	1	-0.715524	-16.4193	-5.42324	11.4342	3.5857
2017-09-05	3	2	12.5138	-18.6036	-13.5496	5.3684	7.0741
2017-09-05	17	1	12.8479	-20.0049	-1.97618	7.98696	10.4328
2017-09-05	22	3	12.1863	0.321735	-1.97048	5.24997	10.0205
2017-09-06	31	8	14.562	1.9066	3.28098	7.66631	10.7268
2017-09-06	37	2	20.5965	0.824386	6.54798	9.39688	9.1117
2017-09-06	42	4	15.6438	-4.74054	-0.492679	7.48114	4.8418
2017-09-07	44	1	8.37443	-16.0134	-7.96579	4.26601	6.527
2017-09-07	48	1	8.98169	0.087805	1.53021	3.61449	4.3803
2017-09-07	52	2	13.8419	-0.62281	-6.46977	8.0969	12.0909
2017-09-07	58	6	14.372	-3.57372	-0.948922	8.6017	8.4224
2017-09-12	14	1	17.1988	10.0694	14.0434	9.36367	17.0155
2017-09-12	17	1	14.5032	5.04137	4.05261	6.97065	4.7061
2017-09-12	17	2	19.4524	1.64617	2.38035	7.44707	4.9872
2017-09-12	22	1	16.5299	8.89314	3.25831	8.15744	13.6077
2017-09-12	23	1	20.6372	9.27062	6.1489	7.88837	8.7383
2017-09-13	29	1	14.3995	8.31195	1.80717	8.74378	6.6492
2017-09-13	32	1	17.9769	7.25387	3.83874	9.78262	6.2164
2017-09-13	39	1	10.0844	4.15421	5.47151	5.834	9.4469
2017-09-13	41	1	21.1802	8.9632	13.0317	11.7151	6.4865
2017-09-14	45	2	15.3531	12.0675	12.3212	6.75604	12.9092
2017-09-14	53	1	14.6176	5.61973	4.70382	9.20431	9.1699
2017-09-14	55	3	15.7403	6.20161	11.086	4.98796	10.0205
2017-09-14	58	2	15.3585	8.4856	10.193	10.2727	14.603
2017-09-14	59	1	14.9672	5.66211	7.5218	6.45019	10.6121
2017-09-19	3	2	12.2065	5.63835	3.07171	9.30489	4.2846
2017-09-19	4	3	15.8511	8.90134	6.52009	9.87555	4.8418
2017-09-19	9	1	16.7119	3.3062	4.7742	6.55594	4.2698
2017-09-19	11	1	12.4653	4.33485	-3.30474	4.8947	8.8412
2017-09-19	17	1	13.3711	4.7581	3.70755	7.41014	16.011
2017-09-19	17	2	12.0468	7.37231	4.44727	6.31023	8.3678
2017-09-19	20	1	16.5572	4.6316	3.33627	6.38865	3.8159
2017-09-20	42	1	12.7901	11.3782	9.38483	8.17234	7.818
2017-09-21	45	1	12.9688	-20.1008	-2.79065	5.60604	16.6047
2017-09-26	2	1	7.61578	1.78641	-3.98318	12.5357	4.0188
2017-09-26	2	2	8.4474	-4.98652	0.456178	9.9651	3.7357
2017-09-26	22	2	9.86748	3.21994	-6.03008	5.22897	4.0735
2017-09-28	48	1	16.2539	8.4851	-2.79034	8.89914	3.8852
2017-09-28	58	2	24.0897	11.9916	12.68	11.7971	7.12
2017-10-03	10	1	16.0483	7.29908	8.49258	12.3308	5.9612
2017-10-03	16	1	21.8752	-5.36388	-1.38876	9.446	4.2698
2017-10-05	46	1	19.7591	14.0313	8.89179	10.8406	10.492
2017-10-05	50	1	9.47004	-12.3425	-11.6842	4.97931	6.6099
2017-10-05	56	1	16.0774	5.67624	4.82135	8.03576	9.3915
2017-10-05	59	1	31.8547	1.10226	21.7683	21.1803	16.3187
2017-10-10	2	2	16.1277	5.32626	6.29241	7.56029	3.9305
2017-10-10	17	1	15.2102	3.53643	4.64112	8.13138	4.9136
2017-10-11	32	2	16.163	-3.6389	-5.9239	2.73335	4.1983
2017-10-12	51	2	8.72129	2.64587	2.31317	5.93027	5.0922
2017-10-12	58	1	8.65789	2.26915	1.79912	6.26675	7.12
2017-10-17	16	1	15.3078	-1.79209	-0.586522	6.74003	4.8888
2017-10-17	24	1	19.4953	9.87625	3.50781	16.5167	11.4611
2017-10-19	58	2	19.0504	5.59653	3.36072	7.53453	12.5941
2017-10-24	13	1	16.1247	10.5653	10.2322	10.6738	4.6631
2017-10-24	14	1	3.87079	-0.239835	3.86615	2.3282	4.0398
2017-10-24	24	1	12.0406	8.29162	10.1138	7.31132	9.1117
2017-10-25	31	2	17.5992	3.25305	3.00706	5.61841	5.9612
2017-10-26	51	1	32.755	0.612251	8.31421	6.8599	6.5682
2017-10-26	54	1	10.4621	-3.02611	2.5119	3.59176	5.0652
2017-10-26	59	1	15.7877	7.4024	11.6376	11.2766	4.2997

## Sheet: 2018 NIRS-SCP1 age predictions
Date	Trap	Mosquito	Frozen	Semi	Tucson	Maricopa	SCP1
2018-07-10	AA002	4	-5.01077	0.392819	2.18688	-0.119771	<2.8833
2018-07-10	AA035	2	13.8723	11.2355	7.22902	12.9181	3.5266
2018-07-10	AA045	4	11.2713	1.37116	-4.55023	7.97219	14.4204
2018-07-10	AA055	2	5.53437	10.6271	3.09639	9.92866	5.9244
2018-07-10	AA058	1	7.8965	1.3824	10.612	10.1997	8.575
2018-07-17	AA011	1	14.9996	8.64233	1.84387	18.5256	14.603
2018-07-17	AA011	2	8.05085	2.6225	2.78422	11.0438	4.4141
2018-07-17	AA043	2	11.9462	1.07068	1.5428	7.3645	11.3415
2018-07-17	AA043	4	0.849386	-2.75669	-7.13425	0.875119	3.5857
2018-07-17	AA045	7	2.73716	4.81633	-5.40138	5.61542	4.1455
2018-07-24	AA023	1	16.7446	10.3112	10.7711	11.4638	<2.8833
2018-07-24	AA030	4	10.5402	5.76518	6.94149	12.8863	6.9437
2018-07-24	AA038	1	10.0798	9.37999	-0.0506025	8.22557	5.7872
2018-07-24	AA057	2	3.48671	-10.6455	-2.33871	14.4015	19.9786
2018-07-24	AA058	2	6.83276	8.4644	0.187691	17.1663	4.5615
2018-07-31	AA002	5	7.76152	-1.01963	1.22917	10.7116	2.8833
2018-07-31	AA019	2	10.3015	4.65188	4.7195	6.06019	7.6739
2018-07-31	AA043	2	14.3847	5.43644	2.38474	9.27882	9.1699
2018-07-31	AA058	6	20.9354	18.2831	15.3026	15.7102	20.7279
2018-08-07	AA002	2	16.1798	12.5804	1.5006	16.2112	20.7839
2018-08-07	AA012	3	13.0557	1.09745	5.57082	9.85585	6.6099
2018-08-07	AA032	2	4.6569	-11.4375	-12.5902	11.1316	10.0756
2018-08-07	AA036	2	11.0247	1.73717	2.47175	11.2622	3.1533
2018-08-07	AA042	2	13.5087	3.53857	0.248264	14.5541	10.5517
2018-08-07	AA043	5	10.8719	3.28158	5.41671	4.90187	3.6621
2018-08-14	AA007	1	15.4285	10.3368	-5.07815	10.2252	10.4328
2018-08-14	AA011	2	16.7317	10.4352	1.81287	13.9014	19.8358
2018-08-14	AA019	1	6.20132	4.7943	0.943259	12.0192	11.7156
2018-08-14	AA020	1	10.4427	7.74604	0.170386	12.4158	9.3915
2018-08-14	AA027	1	10.862	5.22793	-8.54169	12.3152	6.1779
2018-08-14	AA035	1	9.35688	-2.41317	0.205108	11.6188	8.2174
2018-08-14	AA040	1	10.9093	8.65604	7.74461	18.003	15.3515
2018-08-14	AA043	8	12.4661	-6.23643	2.70339	16.9218	9.4469
2018-08-14	AA046	2	13.545	10.8981	4.58611	14.4696	18.2255
2018-08-14	AA058	3	18.8324	14.29	14.6484	13.5715	5.1182
2018-08-21	AA001	2	9.10371	5.54912	4.95798	10.2176	5.3145
2018-08-21	AA002	8	16.3423	8.44887	9.11056	9.58984	13.4748
2018-08-21	AA009	4	20.9819	-26.6374	-19.4156	10.7935	9.7327
2018-08-21	AA010	2	4.61408	-3.15359	-8.46807	10.6454	9.1117
2018-08-21	AA016	1	13.0353	3.8084	2.81228	7.86465	7.2541
2018-08-21	AA025	1	28.06	6.27114	6.68233	12.6683	18.5518
2018-08-21	AA030	4	14.4882	-8.20433	-11.622	9.37412	3.9878
2018-08-21	AA039	1	23.4415	16.24	2.82691	16.2487	<2.8833
2018-08-21	AA043	2	8.83203	-1.57651	-3.55877	12.3512	3.4353
2018-08-28	AA002	5	10.5141	10.6535	7.56942	15.5668	<2.8833
2018-08-28	AA005	1	10.3838	2.02735	2.29935	10.8095	3.9395
2018-08-28	AA006	4	13.6777	3.72951	-0.204691	8.34588	<2.8833
2018-08-28	AA012	1	-1.08096	-4.55575	-5.49147	1.70216	4.2548
2018-08-28	AA021	1	14.0721	9.69229	6.18972	10.5332	5.3145
2018-09-04	AA007	1	6.46587	-6.18756	4.92998	7.64815	4.4727
2018-09-04	AA010	1	-1.02227	-38.2842	-27.8171	-0.0441223	3.9506
2018-09-04	AA016	1	-10.0292	-10.6381	-7.82177	2.74176	4.3817
2018-09-04	AA025	3	9.10674	5.78627	10.4144	6.73448	3.5433
2018-09-04	AA036	2	9.23903	4.23087	7.29317	8.34307	4.9124
2018-09-04	AA058	1	16.1219	13.2651	8.81523	18.6495	10.9947
2018-09-11	AA007	1	13.9963	15.9091	4.08112	13.5365	9.6294
2018-09-11	AA007	3	21.0344	15.574	9.85965	17.6501	6.3303
2018-09-11	AA010	2	18.0868	6.74185	3.22238	8.53848	6.6676
2018-09-11	AA015	1	13.2734	9.29874	7.08729	8.47182	5.6364
2018-09-11	AA021	2	8.52559	5.62081	9.58864	9.58676	4.0697
2018-09-11	AA026	1	17.4708	8.21165	7.36374	9.99875	14.1462
2018-09-11	AA035	1	17.273	0.68984	4.48372	9.36729	13.7992
2018-09-11	AA059	3	10.8438	4.13801	8.92535	7.23573	4.6662
2018-09-18	AA007	1	21.1187	13.0614	3.82234	14.2518	19.3451
2018-09-18	AA008	1	9.52682	2.70561	-1.79047	9.36725	5.6827
2018-09-18	AA015	1	11.0294	0.247224	-0.621054	7.53869	4.134
2018-09-18	AA025	2	8.02112	6.81837	-1.88149	5.42316	3.357
2018-09-18	AA027	1	14.3749	6.65896	4.28016	9.71413	10.696
2018-09-18	AA031	4	17.0867	10.1475	11.8275	11.0102	22.4399
2018-09-25	AA003	1	0.250869	3.7055	-3.66188	0.440444	3.8976
2018-09-25	AA008	1	11.571	-6.67525	-13.2526	4.53646	8.1606
2018-09-25	AA009	4	17.0993	11.4894	7.89331	14.0633	7.1306
2018-09-25	AA028	3	10.5205	-7.8766	-4.11609	4.59736	6.115
2018-09-25	AA032	1	23.8482	20.4604	13.2086	12.2396	22.4805
2018-09-25	AA038	2	21.7123	15.4792	15.6579	15.894	14.5418
2018-09-25	AA052	2	15.7496	6.44436	6.8656	8.14486	11.1494
2018-09-25	AA059	1	15.9827	3.93024	6.7383	10.1337	5.3754
2018-09-25	AA059	3	11.5662	0.355416	2.82194	8.40769	4.0414
2018-09-25	AA060	1	15.172	5.91491	2.66355	8.61829	13.7312
2018-10-02	AA002	5	8.10509	7.89339	5.26496	9.69984	4.8705
2018-10-02	AA009	3	18.1592	12.722	10.7997	5.39663	23.3928
2018-10-02	AA011	1	9.95117	4.77518	2.55364	4.58933	3.8798
2018-10-09	AA001	2	12.2076	6.22165	10.07	9.30787	9.3
2018-10-09	AA011	1	2.58543	-7.6922	-10.6972	0.923304	5.36
2018-10-09	AA014	4	16.7923	6.10954	1.89437	9.2413	4.87
2018-10-09	AA016	1	13.5849	9.63245	8.72983	12.7088	7.55
2018-10-09	AA036	3	10.3798	8.26282	0.337546	8.123	3.92
2018-10-09	AA036	5	14.3924	2.86735	-3.0831	9.34783	9.62
2018-10-09	AA045	1	15.1132	10.8862	5.11	10.0491	3.78
2018-10-09	AA055	4	10.3886	8.28314	3.06856	9.44627	10.67
2018-10-09	AA057	5	11.1412	6.87402	2.00963	6.61525	5.58
2018-10-16	AA003	2	11.4884	4.6575	6.79766	8.78388	7.99
2018-10-16	AA008	1	12.4965	6.56135	7.38959	11.6989	19.62
2018-10-16	AA011	5	13.1658	7.45504	2.52268	7.84134	4.67
2018-10-16	AA016	1	10.6178	2.90648	1.68674	8.6134	4.65
2018-10-16	AA017	2	14.8832	8.88706	2.05589	6.73144	12.28
2018-10-16	AA021	3	16.8911	5.43352	-1.68634	6.80739	9.11
2018-10-16	AA037	4	15.4464	11.9172	4.16799	9.0848	4.11
2018-10-16	AA055	2	8.6979	3.43872	-0.157511	4.32901	4.8
2018-10-23	AA004	3	10.7104	8.51066	3.39405	9.38149	6.17
2018-10-23	AA016	1	14.0957	13.2004	8.16449	12.5577	5.47
2018-10-23	AA031	2	13.6528	15.9894	8.86751	8.89572	8.35

## Sheet: NIRS predictions of parous-null
Fro17	Fro17	Fro18	Fro18	Semi17	Semi17	Semi18	Semi18	Tuc17	Tuc17	Tuc18	Tuc18	Mari17	Mari17	Mari18	Mari18
Null	Parous	Null	Parous	Null	Parous	Null	Parous	Null	Parous	Null	Parous	Null	Parous	Null	Parous
1.74332	20.2186	5.44409	-5.01077	-0.145184	-1.36966	0.0407721	0.0407721	3.78761	-1.89027	4.41296	2.18688	5.14019	7.37522	7.21453	-0.119771
12.4503	8.50789	2.52865	13.8723	3.53896	-7.31595	-1.05441	-1.05441	2.65576	2.65301	-2.06522	7.22902	7.98257	-0.727125	4.61338	12.9181
16.2436	6.19626	3.09227	11.2713	-0.604424	5.63061	2.82281	2.82281	-9.7914	2.87451	6.25484	-4.55023	9.72444	11.6627	6.42178	7.97219
7.75503	15.3098	5.44625	5.53437	-2.57332	3.82531	0.341854	0.341854	3.29423	8.29343	0.423042	3.09639	6.32336	12.6068	5.4968	9.92866
12.2266	10.5691	8.61124	7.8965	-4.36909	-5.09591	2.33406	2.33406	-10.7549	2.66777	4.01244	10.612	8.13053	5.97101	9.34921	10.1997
-0.861972	5.74583	-2.1502	14.9996	-3.23829	-0.490182	-1.88737	-1.88737	-7.43367	-3.16743	-1.46419	1.84387	0.596078	7.13849	6.76689	18.5256
11.5055	17.0328	-0.161644	8.05085	3.91224	4.84574	1.1029	1.1029	-0.395792	-1.45972	-7.93876	2.78422	6.99596	19.318	7.58783	11.0438
8.79544	2.50018	4.18143	11.9462	3.99152	-3.49561	6.57919	6.57919	0.888823	-2.57622	2.15686	1.5428	9.12669	2.85529	11.5441	7.3645
18.1895	12.2018	-0.832906	0.849386	5.45043	6.09285	5.69766	5.69766	9.63405	7.83291	-0.335232	-7.13425	10.7751	7.33142	2.87865	0.875119
28.3687	14.8006	1.15215	2.73716	8.49346	6.5986	2.19838	2.19838	13.1765	10.2221	-1.99145	-5.40138	10.5387	10.4484	5.73565	5.61542
10.2184	13.4143	5.26034	16.7446	-2.3373	5.13086	-3.32607	-3.32607	-7.05124	1.20179	4.82288	10.7711	4.90982	7.86725	6.56978	11.4638
8.5751	9.81178	4.47134	10.5402	-0.207686	-1.5295	0.385363	0.385363	2.98418	3.26201	-2.45107	6.94149	3.03387	6.18726	10.3979	12.8863
9.74759	1.8362	5.88437	10.0798	-4.12881	-2.46294	2.47057	2.47057	-3.2415	0.973803	3.06297	-0.0506025	3.01349	5.12882	4.5	8.22557
11.3463	9.65193	6.65516	3.48671	2.86218	3.90978	7.22374	7.22374	9.59993	6.98786	-2.7634	-2.33871	9.51474	11.549	6.32159	14.4015
8.22441	7.66659	3.69203	6.83276	2.07133	2.93789	-0.781064	-0.781064	11.4306	8.28063	5.36128	0.187691	10.5174	4.99846	16.6562	17.1663
6.01231	10.7507	2.14093	7.76152	-1.40777	-5.53632	6.99495	6.99495	4.0589	-1.60157	-2.64789	1.22917	7.74782	1.96287	5.19495	10.7116
13.5077	13.0715	8.43286	10.3015	-0.686061	1.27836	5.26403	5.26403	-2.4512	1.20632	2.47913	4.7195	8.50555	7.02924	15.3752	6.06019
10.2429	16.7623	-0.801053	14.3847	-2.18146	3.40453	-1.93268	-1.93268	5.59291	11.1863	4.51709	2.38474	18.6	10.3392	3.05957	9.27882
8.15877	15.5305	5.34064	20.9354	-0.53428	0.86593	2.9039	2.9039	3.88437	9.05651	4.27656	15.3026	16.1847	10.4742	11.7165	15.7102
9.85056	2.78631	9.88694	16.1798	-1.42161	-6.04424	7.92228	7.92228	2.36959	-6.29922	-1.34091	1.5006	13.4152	7.89308	11.7036	16.2112
10.4673	14.1467	13.1141	13.0557	5.02295	6.18871	4.71192	12.5804	6.023	2.99151	-2.32122	5.57082	11.8452	8.44784	7.66475	9.85585
18.1439	11.8262	1.28481	4.6569	0.424932	2.99248	4.58784	1.09745	-0.890371	1.65441	-1.95134	-12.5902	8.55285	3.44493	2.18892	11.1316
11.4434	11.7296	6.76408	11.0247	4.02735	-3.77338	-3.21614	-11.4375	-3.55474	2.96911	0.222897	2.47175	2.19706	3.5733	-3.33931	11.2622
9.45481	3.02017	1.80539	13.5087	-5.41818	1.79255	2.06785	1.73717	-3.21807	-0.841166	0.820398	0.248264	1.69896	9.53132	8.18227	14.5541
4.8823	10.6678	9.34943	10.8719	-0.658764	-18.6036	-3.26279	3.53857	4.06204	9.83534	-0.794811	5.41671	2.40573	5.3684	7.33563	4.90187
10.1455	15.1215	2.71395	15.4285	8.81933	-20.0049	-4.05447	3.28158	3.69275	11.5586	-3.44385	-5.07815	1.81569	7.98696	6.22022	10.2252
3.49488	9.88371	6.01901	16.7317	-2.60079	0.321735	-6.10579	10.3368	-1.86648	7.21888	-3.47037	1.81287	7.45022	5.24997	8.78305	13.9014
3.39168	35.2276	15.05	6.20132	2.90633	1.9066	5.35852	10.4352	8.46525	-4.42819	-7.17667	0.943259	0.972788	7.66631	9.84713	12.0192
5.05057	7.14877	18.4035	10.4427	4.37703	0.824386	9.30079	4.7943	3.22518	2.65309	4.18225	0.170386	6.16625	9.39688	11.5778	12.4158
11.2834	4.42735	18.034	10.862	-11.3833	-4.74054	-3.66371	7.74604	2.17385	-1.87023	-2.76131	-8.54169	4.9882	7.48114	13.3386	12.3152
14.7611	11.4445	12.0551	9.35688	7.31977	-16.0134	2.04483	5.22793	11.8384	7.02208	1.08268	0.205108	9.83979	4.26601	8.95854	11.6188
10.0923	12.8038	8.60016	10.9093	-0.793368	0.087805	-21.1377	-2.41317	0.471838	-1.61908	-18.002	7.74461	3.9844	3.61449	2.26897	18.003
8.01524	5.98569	6.66151	12.4661	-2.77546	-0.62281	-0.0605071	8.65604	2.27027	3.76248	2.92181	2.70339	6.6324	8.0969	6.04452	16.9218
12.9319	27.8192	-1.68392	13.545	-0.270634	-3.57372	-0.909248	-6.23643	7.80587	9.44711	-5.10288	4.58611	9.1452	8.6017	7.7406	14.4696
12.5153	9.58903	7.73164	18.8324	2.10779	10.0694	3.34515	10.8981	-1.74609	-2.58252	-4.66872	14.6484	12.2072	9.36367	8.82102	13.5715
10.8785	13.5472	11.791	9.10371	7.32921	5.04137	0.962683	14.29	5.00547	3.58263	7.12427	4.95798	5.78596	6.97065	7.42188	10.2176
3.05167	21.0328	12.5842	16.3423	-10.4721	1.64617	-1.95637	5.54912	-8.0616	5.38124	3.22066	9.11056	-0.784847	7.44707	6.37896	9.58984
13.6059	3.74888	11.1347	20.9819	9.44713	8.89314	1.86291	8.44887	12.4778	0.558694	8.11356	-19.4156	10.3609	8.15744	8.54727	10.7935
9.58706	14.9757	10.4772	4.61408	6.84228	9.27062	-11.017	-26.6374	1.43248	7.5801	-4.39268	-8.46807	7.17446	7.88837	2.19813	10.6454
6.8473	18.1471	6.035	13.0353	-0.812065	8.31195	2.6816	-3.15359	3.47906	6.05731	-1.58486	2.81228	4.87776	8.74378	7.22893	7.86465
1.8515	10.8182	-1.76943	28.06	-5.04767	7.25387	0.191391	3.8084	-3.33319	10.6337	-1.31818	6.68233	-2.95504	9.78262	0.428121	12.6683
4.07877	-0.91062	8.45617	14.4882	-13.905	4.15421	-5.96069	6.27114	-7.82827	-0.686016	0.298872	-11.622	-2.16882	5.834	9.51673	9.37412
7.65475	18.3847	11.5155	23.4415	3.8539	8.9632	2.65837	-8.20433	7.22829	8.3066	-2.39308	2.82691	5.18775	11.7151	12.5465	16.2487
6.96173	14.8391	1.79343	8.83203	-1.37793	12.0675	-2.42144	16.24	2.01579	7.75256	0.0545253	-3.55877	-0.63529	6.75604	2.81126	12.3512
6.49078	-0.0157138	9.29359	10.5141	-5.46012	5.61973	5.91039	-1.57651	-7.29131	-1.30972	1.32332	7.56942	1.48822	9.20431	7.8092	15.5668
8.04004	9.88771	9.6911	10.3838	-6.59354	6.20161	7.22297	10.6535	-1.59731	11.7944	3.03341	2.29935	6.57101	4.98796	4.48425	10.8095
6.50293	25.4846	9.90959	13.6777	3.05735	8.4856	2.84686	2.02735	-4.87692	10.6184	-1.48399	-0.204691	5.54697	10.2727	3.78871	8.34588
18.253	1.77675	8.9064	-1.08096	1.41173	5.66211	-0.73706	3.72951	4.21444	-1.28546	4.10772	-5.49147	5.51192	6.45019	7.57062	1.70216
8.16759	11.987	8.44091	14.0721	5.97577	5.63835	2.82494	-4.55575	2.26912	8.11984	0.0132163	6.18972	5.38399	9.30489	5.58935	10.5332
5.95157	10.8743	12.9113	6.46587	2.04451	8.90134	-5.04895	9.69229	2.32734	6.01805	-4.46856	4.92998	4.39491	9.87555	8.85268	7.64815
4.88364	12.2194	10.3777	-1.02227	2.27969	3.3062	3.62159	-6.18756	0.76128	10.9427	-1.1771	-27.8171	2.3375	6.55594	5.47075	-0.0441223
8.22752	9.04214	13.6772	-10.0292	-1.84125	4.33485	-3.21408	-38.2842	-4.08588	-9.26753	-7.30701	-7.82177	5.06587	4.8947	3.86358	2.74176
3.55795	13.9127	3.50327	9.10674	-0.973932	4.7581	1.97301	-10.6381	-3.76163	10.8795	2.10269	10.4144	-1.15385	7.41014	5.67027	6.73448
10.1605	11.3709	2.10915	9.23903	-1.81589	7.37231	0.413211	5.78627	1.56234	7.15182	2.01759	7.29317	8.24015	6.31023	2.10621	8.34307
8.5616	13.6005	0.823983	16.1219	-0.922068	4.6316	-6.81028	4.23087	0.545828	6.24889	-3.32554	8.81523	9.65502	6.38865	5.27461	18.6495
6.48594	1.68936	6.49843	13.9963	-1.15909	11.3782	-0.399078	13.2651	1.5783	-7.1658	-1.74471	4.08112	4.61086	8.17234	7.50998	13.5365
10.4211	22.3439	3.39748	21.0344	0.158939	-20.1008	-0.223603	15.9091	-0.138491	8.13665	3.60657	9.85965	3.2095	5.60604	-0.942672	17.6501
8.22271	10.2395	7.60043	18.0868	-4.13244	1.78641	2.15206	15.574	-1.79792	-10.7725	-2.94699	3.22238	8.12951	12.5357	6.47512	8.53848
5.85067	19.0868	5.44105	13.2734	-3.82268	-4.98652	-3.35191	6.74185	-2.72812	6.49916	-4.53636	7.08729	3.92536	9.9651	2.63113	8.47182
9.03402	9.75151	-1.29716	8.52559	-0.849557	3.21994	-3.50532	9.29874	2.51351	7.69832	-3.70393	9.58864	4.25696	5.22897	-4.47984	9.58676
8.67453	9.70432	6.42845	17.4708	3.77775	8.4851	5.73358	5.62081	2.91721	4.6664	4.12689	7.36374	1.03726	8.89914	2.0052	9.99875
6.16511	14.2602	3.93231	17.273	-2.80952	11.9916	6.66342	8.21165	-3.48165	2.83264	2.13072	4.48372	4.7881	11.7971	7.2816	9.36729
-1.53097	15.0694	30.5665	10.8438	-4.93221	7.29908	5.47887	0.68984	-5.14736	11.5049	7.82077	8.92535	1.37722	12.3308	6.43041	7.23573
-0.821344	19.8528	9.83947	21.1187	4.547	-5.36388	2.54786	4.13801	-1.25963	14.3402	0.905557	3.82234	8.12059	9.446	1.85328	14.2518
13.708	10.7911	8.76916	9.52682	6.26738	14.0313	5.43829	13.0614	8.78787	8.22399	1.10758	-1.79047	4.25426	10.8406	2.37129	9.36725
2.97363	4.16691	7.38262	11.0294	2.41646	-12.3425	9.87223	2.70561	-10.2458	4.27111	2.25551	-0.621054	8.08385	4.97931	8.57759	7.53869
11.1319	13.969	6.02474	8.02112	6.70931	5.67624	6.35542	0.247224	5.78059	-1.42134	-2.0567	-1.88149	8.61714	8.03576	8.42895	5.42316
	9.25726	9.31046	14.3749		1.10226	4.41341	6.81837		10.4322	1.77746	4.28016		21.1803	4.65077	9.71413
	-1.28205	9.63456	17.0867		5.32626	5.74278	6.65896		0.818716	3.96444	11.8275		7.56029	5.8079	11.0102
	16.8538	13.5385	0.250869		3.53643	6.3137	10.1475		2.42707	7.78794	-3.66188		8.13138	9.86421	0.440444
	13.7166		11.571		-3.6389	2.46076	3.7055		3.9625		-13.2526		2.73335		4.53646
	20.6106		17.0993		2.64587		-6.67525		9.0111		7.89331		5.93027		14.0633
	23.2947		10.5205		2.26915		11.4894		9.46812		-4.11609		6.26675		4.59736
	22.071		23.8482		-1.79209		-7.8766		14.5363		13.2086		6.74003		12.2396
	-0.715524		21.7123		9.87625		20.4604		-5.42324		15.6579		16.5167		15.894
	12.5138		15.7496		5.59653		15.4792		-13.5496		6.8656		7.53453		8.14486
	12.8479		15.9827		10.5653		6.44436		-1.97618		6.7383		10.6738		10.1337
	12.1863		11.5662		-0.239835		3.93024		-1.97048		2.82194		2.3282		8.40769
	14.562		15.172		8.29162		0.355416		3.28098		2.66355		7.31132		8.61829
	20.5965		8.10509		3.25305		5.91491		6.54798		5.26496		5.61841		9.69984
	15.6438		18.1592		0.612251		7.89339		-0.492679		10.7997		6.8599		5.39663
	8.37443		9.95117		-3.02611		12.722		-7.96579		2.55364		3.59176		4.58933
	8.98169		12.2076		7.4024		4.77518		1.53021		10.07		11.2766		9.30787
	13.8419		2.58543		-0.250963		6.22165		-6.46977		-10.6972		8.42711		0.923304
	14.372		16.7923		4.91694		-7.6922		-0.948922		1.89437		12.8784		9.2413
	17.1988		13.5849		1.7825		6.10954		14.0434		8.72983		7.56382		12.7088
	14.5032		10.3798		-23.5672		9.63245		4.05261		0.337546		4.77738		8.123
	19.4524		14.3924		-2.80644		8.26282		2.38035		-3.0831		-0.432965		9.34783
	16.5299		15.1132		-1.86661		2.86735		3.25831		5.11		4.31866		10.0491
	20.6372		10.3886		4.85215		10.8862		6.1489		3.06856		7.19749		9.44627
	14.3995		11.1412		-2.33039		8.28314		1.80717		2.00963		7.29608		6.61525
	17.9769		11.4884		-6.84235		6.87402		3.83874		6.79766		0.954134		8.78388
	10.0844		12.4965		18.5098		4.6575		5.47151		7.38959		15.1014		11.6989
	21.1802		13.1658		-7.97211		6.56135		13.0317		2.52268		2.42357		7.84134
	15.3531		10.6178		8.0173		7.45504		12.3212		1.68674		7.32723		8.6134
	14.6176		14.8832		3.94095		2.90648		4.70382		2.05589		2.65389		6.73144
	15.7403		16.8911		0.45082		8.88706		11.086		-1.68634		12.5552		6.80739
	15.3585		15.4464		6.78621		5.43352		10.193		4.16799		5.91724		9.0848
	14.9672		8.6979		6.17413		11.9172		7.5218		-0.157511		6.54182		4.32901
	12.2065		10.7104		3.68235		3.43872		3.07171		3.39405		11.1151		9.38149
	15.8511		14.0957		-2.78105		8.51066		6.52009		8.16449		9.41401		12.5577
	16.7119		13.6528		5.29333		13.2004		4.7742		8.86751		7.40959		8.89572
	12.4653				6.95546		15.9894		-3.30474				7.22769
	13.3711				-6.83268				3.70755				2.81125
	12.0468				8.6378				4.44727				8.9004
	16.5572				6.59159				3.33627				3.59186
	12.7901				0.859607				9.38483				4.2851
	12.9688				6.18434				-2.79065				12.8608
	7.61578				4.01193				-3.98318				10.4728
	8.4474				4.53759				0.456178				8.7221
	9.86748				-7.15958				-6.03008				2.09886
	16.2539				5.0938				-2.79034				13.8335
	24.0897				6.32391				12.68				7.93434
	16.0483				11.2942				8.49258				16.553
	21.8752				-5.16955				-1.38876				6.25166
	19.7591				2.92474				8.89179				0.619086
	9.47004				-9.82094				-11.6842				8.63037
	16.0774				6.54767				4.82135				10.4572
	31.8547				7.6765				21.7683				4.50735
	16.1277				4.39305				6.29241				6.11377
	15.2102				6.34059				4.64112				9.69363
	16.163				4.1816				-5.9239				8.09309
	8.72129				10.5212				2.31317				14.5125
	8.65789				8.78055				1.79912				4.47849
	15.3078				6.86613				-0.586522				2.8446
	19.4953				2.27307				3.50781				6.88842
	19.0504				8.77879				3.36072				9.61894
	16.1247				0.0555983				10.2322				2.16747
	3.87079				9.76093				3.86615				7.48902
	12.0406				7.09514				10.1138				6.11604
	17.5992				5.94088				3.00706				8.05304
	32.755				9.34326				8.31421				2.40306
	10.4621				12.8017				2.5119				-4.88986
	15.7877				-16.4193				11.6376				11.4342
